# Supplementary material for: Odontomachus davidsoni sp. nov. (Hymenoptera, Formicidae), a new conspicuous trap-jaw ant from Ecuador
Source: Zookeys. 2020 Jul 13;948:75–105. doi: 10.3897/zookeys.948.48701 (PMC7381719; doi:10.3897/zookeys.948.48701)
Supplement: Supplementary material 3 — Table with measurements [file zookeys-948-075-s003.xls]

## Sheet: Odontomachus davidsoni n.sp.
Specimen	Measurement derived via	HL	HoW	HvW	ML	SL	EL	MsL	PrW	PtW	PtL	PtH	FL	CI	SI	MI
Odon_Phil_01 = DZUP548820	Messocular	4.09	2.89	1.7	2.64	4.34	0.66	6.1	1.57	0.72	1.48	1.76	5.54	70.6601	150.173	64.5477
Odon_Phil_02 = DZUP548819	Messocular	3.96	2.77	1.7	2.58	4.15	0.63	5.91	1.57	0.63	1.38	1.89	5.28	69.9495	149.819	65.1515
PE23_01	3D pdf	3.91	2.67	1.64	2.7	4.22	0.62	6.03	1.52	0.59	1.57	2.23	5.28	68.2864	158.052	69.0537
PE39	3D pdf	4.09	2.76	1.74	2.67	4.43	0.69	6.2	1.57	0.64	1.55	2.23	5.37	67.4817	160.507	65.2812
PE36_01	3D pdf	3.94	2.7	1.7	2.62	4.34	0.71	6	1.49	0.63	1.53	2.2	5.37	68.5279	160.741	66.4975
PE24_01	3D pdf	4.3	3.08	1.99	2.87	4.46	0.75	6.78	2.22	0.79	1.68	2.4	5.46	71.6279	144.805	66.7442
