# Supplementary material for: Odontomachus davidsoni sp. nov. (Hymenoptera, Formicidae), a new conspicuous trap-jaw ant from Ecuador
Source: Zookeys. 2020 Jul 13;948:75–105. doi: 10.3897/zookeys.948.48701 (PMC7381719; doi:10.3897/zookeys.948.48701)
Supplement: Supplementary material 4 — DNA barcode information [file zookeys-948-075-s004.xlsx]

## Sheet: Specimen information
BOLD process ID	Sample ID	Museum ID	COI seq.-length	COI-5P Accession	Image Count	Identification	Extra Info	Voucher Type	Institution	Collectors	Collection Date	Country/Ocean	State/Province	Region	Sector	Exact Site	Lat	Lon	Elev
ODECU001-19	Odon_Phil_01	DZUP 548820	668[0n]	MN454766	0	Odontomachus davidsoni	worker	Vouchered: Registered Collection	Escuela Politecnica Nacional, Museo de Historia Natural	P. Hoenle	29-May-2018	Ecuador	Esmeraldas	Choco Region		Canande Reserve	0.5252	-79.2079	301
ODECU002-19	Odon_Phil_02	DZUP 548819	569[0n]	MN454765	0	Odontomachus davidsoni	worker	Vouchered: Registered Collection	Escuela Politecnica Nacional, Museo de Historia Natural	P. Hoenle	29-May-2018	Ecuador	Esmeraldas	Choco Region		Canande Reserve	0.5252	-79.2079	301
ODECU003-19	EV33Oder	EV33Oder	504[0n]	MN454769	0	Odontomachus erythrocephalus	worker	Vouchered: Registered Collection	Escuela Politecnica Nacional, Museo de Historia Natural	P. Hoenle	23-Mar-2017	Costa Rica	Heredia	Canton Sarapiqui		La Selva Biological Station, Trail STR
ODECU004-19	PHOdo001	PHOdo001	638[0n]	MN454773	1	Odontomachus mormo	worker	Vouchered: Registered Collection	Escuela Politecnica Nacional, Museo de Historia Natural	P. Hoenle	13-May-2018	Ecuador	Esmeraldas	Choco Region		Canande Reserve	0.52079	-79.1946	561
ODECU005-19	PHOdo002	PHOdo002	625[0n]	MN454768	1	Odontomachus chelifer	worker	Vouchered: Registered Collection	Escuela Politecnica Nacional, Museo de Historia Natural	P. Hoenle	13-Apr-2018	Ecuador	Esmeraldas	Choco Region		Canande Reserve	0.47725	-79.2245	314
ODECU006-19	PHOdo004	PHOdo004	630[0n]	MN454771	1	Odontomachus meinerti	worker	Vouchered: Registered Collection	Escuela Politecnica Nacional, Museo de Historia Natural	P. Hoenle	20-Apr-2018	Ecuador	Esmeraldas	Choco Region		Canande Reserve	0.535165	-79.143	310
ODECU007-19	PHOdo005	PHOdo005	636[0n]	MN454772	1	Odontomachus meinerti	worker	Vouchered: Registered Collection	Escuela Politecnica Nacional, Museo de Historia Natural	P. Hoenle	14-Apr-2018	Ecuador	Esmeraldas	Choco Region		Canande Reserve	0.47928	-79.2114	332
ODECU008-19	PHOdo006	PHOdo006	395[0n]	MN454767	1	Odontomachus cf. mayi	queen	Vouchered: Registered Collection	Escuela Politecnica Nacional, Museo de Historia Natural	P. Hoenle	01-May-2018	Ecuador	Esmeraldas	Choco Region		Canande Reserve
ODECU009-19	PHOdo008	PHOdo008	376[0n]	MN454770	1	Odontomachus hastatus	worker	Vouchered: Registered Collection	Escuela Politecnica Nacional, Museo de Historia Natural	P. Hoenle	09-May-2018	Ecuador	Esmeraldas	Choco Region		Canande Reserve	0.524795	-79.2144	390
