# Supplementary material for: Odontomachus davidsoni sp. nov. (Hymenoptera, Formicidae), a new conspicuous trap-jaw ant from Ecuador
Source: Zookeys. 2020 Jul 13;948:75–105. doi: 10.3897/zookeys.948.48701 (PMC7381719; doi:10.3897/zookeys.948.48701)
Supplement: Supplementary material 5 — Used BOLD barcodes [file zookeys-948-075-s005.xlsx]

## Sheet: COI sequences
BOLD process ID	Species name	COI sequence length (bp)
ACGAC347-10	Odontomachus bauri	658
ACGAC348-10	Odontomachus bauri	658
ACGAC349-10	Odontomachus bauri	658
ACGAC501-10	Odontomachus bauri	630
ACGAC503-10	Odontomachus bauri	658
ACGAE088-10	Odontomachus bauri	658
ACGAE327-10	Odontomachus bauri	438
ACGAJ221-11	Odontomachus bauri	630
ACGAJ222-11	Odontomachus bauri	658
ACGAJ223-11	Odontomachus bauri	658
APREY698-18	Odontomachus bauri	575
ASLAM646-11	Odontomachus bauri	658
ASLAM1223-11	Odontomachus bauri	658
ASLAM1675-11	Odontomachus bauri	618
ASLAM1684-11	Odontomachus bauri	627
ASLAM1909-12	Odontomachus bauri	658
ASLAM1994-12	Odontomachus bauri	658
ASPAN243-10	Odontomachus bauri	658
DRYLO055-15	Odontomachus bauri	658
DRYLO171-15	Odontomachus bauri	648
APREY698-18	Odontomachus bauri	575
ASANA519-06	Odontomachus brunneus	657
BBHYA1147-12	Odontomachus brunneus	603
BBHYA1149-12	Odontomachus brunneus	601
BBHYA1363-12	Odontomachus brunneus	629
BBHYA1594-12	Odontomachus brunneus	658
BBHYA1597-12	Odontomachus brunneus	658
BBHYA1608-12	Odontomachus brunneus	658
BBHYA2738-12	Odontomachus brunneus	658
BBHYA2741-12	Odontomachus brunneus	658
BBHYA2742-12	Odontomachus brunneus	658
BBHYA2949-12	Odontomachus brunneus	658
BBHYA2953-12	Odontomachus brunneus	658
BBHYA2965-12	Odontomachus brunneus	658
BBHYA3017-12	Odontomachus brunneus	658
BBHYA3018-12	Odontomachus brunneus	658
BBHYA3519-12	Odontomachus brunneus	658
BBHYA3520-12	Odontomachus brunneus	658
BBHYA3521-12	Odontomachus brunneus	658
BBHYA3550-12	Odontomachus brunneus	658
BBHYA3790-12	Odontomachus brunneus	633
BBHYA3791-12	Odontomachus brunneus	632
BBHYA3792-12	Odontomachus brunneus	632
BBHYA4177-12	Odontomachus brunneus	634
ACGAD138-10	Odontomachus chelifer	658
ACGAD153-10	Odontomachus chelifer	658
ACGAD208-10	Odontomachus chelifer	658
ACGAF276-11	Odontomachus chelifer	658
ACGAF296-11	Odontomachus chelifer	658
ACGAF297-11	Odontomachus chelifer	658
ACGAF321-11	Odontomachus chelifer	658
ANTI102-15	Odontomachus chelifer	658
ANTI120-15	Odontomachus chelifer	658
ANTPI046-10	Odontomachus chelifer	658
ANTPI246-13	Odontomachus chelifer	658
ANTPI250-13	Odontomachus chelifer	658
ASLAM649-11	Odontomachus chelifer	658
ASLAM1353-11	Odontomachus chelifer	658
ASLAM1400-11	Odontomachus chelifer	658
ASLAM1620-11	Odontomachus chelifer	658
ASLAM1779-12	Odontomachus chelifer	658
ASTAF3377-18	Odontomachus chelifer	658
PHOdo002	Odontomachus chelifer	625
Odon_Phil_01	Odontomachus davidsoni	668
Odon_Phil_02	Odontomachus davidsoni	569
APREY197-18	Odontomachus erythrocephalus	162
APREY198-18	Odontomachus erythrocephalus	178
APREY687-18	Odontomachus erythrocephalus	547
APREY735-18	Odontomachus erythrocephalus	417
APREY751-18	Odontomachus erythrocephalus	350
APREY752-18	Odontomachus erythrocephalus	456
APREY757-18	Odontomachus erythrocephalus	259
APREY758-18	Odontomachus erythrocephalus	212
APREY943-18	Odontomachus erythrocephalus	420
APREY945-18	Odontomachus erythrocephalus	644
APREY951-18	Odontomachus erythrocephalus	495
EV33Oder	Odontomachus erythrocephalus	504
APREY735-18	Odontomachus erythrocephalus	216
APREY751-18	Odontomachus erythrocephalus	333
APREY752-18	Odontomachus erythrocephalus	453
APREY945-18	Odontomachus erythrocephalus	644
APREY205-18	Odontomachus hastatus	659
APREY206-18	Odontomachus hastatus	657
APREY207-18	Odontomachus hastatus	399
APREY766-18	Odontomachus hastatus	514
APREY768-18	Odontomachus hastatus	513
ASLAM1431-11	Odontomachus hastatus	658
ASLAM1478-11	Odontomachus hastatus	658
ASTAF3398-18	Odontomachus hastatus	658
APREY205-18	Odontomachus hastatus	651
APREY206-18	Odontomachus hastatus	593
APREY207-18	Odontomachus hastatus	399
APREY766-18	Odontomachus hastatus	498
APREY768-18	Odontomachus hastatus	513
PHOdo008	Odontomachus hastatus	376
ACGAB755-09	Odontomachus laticeps	658
ACGAB779-09	Odontomachus laticeps	658
ACGAB787-09	Odontomachus laticeps	658
ACGAB791-09	Odontomachus laticeps	658
ACGAB792-09	Odontomachus laticeps	658
ACGAC439-10	Odontomachus laticeps	658
ACGAC850-10	Odontomachus laticeps	658
ACGAC895-10	Odontomachus laticeps	658
ACGAE382-10	Odontomachus laticeps	658
ACGAF623-11	Odontomachus laticeps	658
ACGAF634-11	Odontomachus laticeps	658
ASLAM391-11	Odontomachus laticeps	658
ASLAM430-11	Odontomachus laticeps	658
ASLAM501-11	Odontomachus laticeps	622
ASLAM775-11	Odontomachus laticeps	658
ASLAM968-11	Odontomachus laticeps	531
ASLAM1257-11	Odontomachus laticeps	658
ASLAM1335-11	Odontomachus laticeps	658
ASLAM1336-11	Odontomachus laticeps	658
ASLAM1380-11	Odontomachus laticeps	658
ASLAM1381-11	Odontomachus laticeps	658
ASLAM1486-11	Odontomachus laticeps	658
ASLAM1535-11	Odontomachus laticeps	658
ASLAM1782-12	Odontomachus laticeps	658
ASLAM1868-12	Odontomachus laticeps	658
ASLAM1927-12	Odontomachus laticeps	658
ASLAM1930-12	Odontomachus laticeps	658
ASLAM1934-12	Odontomachus laticeps	658
ASLAM1970-12	Odontomachus laticeps	658
ASLAM2082-12	Odontomachus laticeps	658
ASLAM2085-12	Odontomachus laticeps	658
ASLAM2174-12	Odontomachus laticeps	658
GMMCD079-14	Odontomachus laticeps	576
ACGAB993-09	Odontomachus meinerti	575
ACGAD253-10	Odontomachus meinerti	624
ACGAE617-11	Odontomachus meinerti	658
ACGAF164-11	Odontomachus meinerti	658
ACGAF294-11	Odontomachus meinerti	658
ACGAF295-11	Odontomachus meinerti	658
ACGAN062-08	Odontomachus meinerti	657
ACGAN321-09	Odontomachus meinerti	657
ACGAN349-09	Odontomachus meinerti	657
ACGAN389-09	Odontomachus meinerti	657
ACGAN390-09	Odontomachus meinerti	657
ACGAN391-09	Odontomachus meinerti	657
ACGAN417-09	Odontomachus meinerti	657
ACGAN418-09	Odontomachus meinerti	657
ACGAN419-09	Odontomachus meinerti	657
ACGAN533-09	Odontomachus meinerti	657
ACGAN534-09	Odontomachus meinerti	657
ANTI105-15	Odontomachus meinerti	658
ANTI121-15	Odontomachus meinerti	658
ANTI124-15	Odontomachus meinerti	658
ANTI126-15	Odontomachus meinerti	658
ANTPI087-10	Odontomachus meinerti	658
ANTPI220-13	Odontomachus meinerti	658
ANTPI222-13	Odontomachus meinerti	658
ANTPI227-13	Odontomachus meinerti	658
ANTPI619-16	Odontomachus meinerti	658
ANTPI661-16	Odontomachus meinerti	658
APREY208-18	Odontomachus meinerti	654
APREY429-18	Odontomachus meinerti	553
APREY436-18	Odontomachus meinerti	596
APREY475-18	Odontomachus meinerti	336
APREY491-18	Odontomachus meinerti	378
APREY492-18	Odontomachus meinerti	211
APREY695-18	Odontomachus meinerti	524
APREY697-18	Odontomachus meinerti	474
ASLAM943-11	Odontomachus meinerti	658
ASLAM1012-11	Odontomachus meinerti	614
ASLAM1246-11	Odontomachus meinerti	658
ASLAM1408-11	Odontomachus meinerti	658
ASLAM1538-11	Odontomachus meinerti	658
ASLAM1752-12	Odontomachus meinerti	642
ASLAM1788-12	Odontomachus meinerti	658
ASLAM2053-12	Odontomachus meinerti	658
ASLAM2132-12	Odontomachus meinerti	658
ASPAN247-10	Odontomachus meinerti	658
APREY208-18	Odontomachus meinerti	654
APREY429-18	Odontomachus meinerti	553
APREY436-18	Odontomachus meinerti	582
APREY475-18	Odontomachus meinerti	328
APREY491-18	Odontomachus meinerti	378
APREY695-18	Odontomachus meinerti	507
APREY744-18	Odontomachus opaciventris	240
APREY764-18	Odontomachus opaciventris	526
APREY944-18	Odontomachus opaciventris	652
APREY944-18	Odontomachus opaciventris	668
APREY764-18	Odontomachus opaciventris	538
APREY046-18	Odontomachus panamensis	658
APREY048-18	Odontomachus panamensis	658
APREY050-18	Odontomachus panamensis	658
APREY055-18	Odontomachus panamensis	658
APREY056-18	Odontomachus panamensis	658
APREY057-18	Odontomachus panamensis	657
APREY058-18	Odontomachus panamensis	658
APREY059-18	Odontomachus panamensis	658
APREY060-18	Odontomachus panamensis	658
APREY061-18	Odontomachus panamensis	658
APREY062-18	Odontomachus panamensis	658
APREY063-18	Odontomachus panamensis	658
APREY064-18	Odontomachus panamensis	658
APREY065-18	Odontomachus panamensis	658
APREY066-18	Odontomachus panamensis	658
APREY067-18	Odontomachus panamensis	658
APREY068-18	Odontomachus panamensis	658
APREY072-18	Odontomachus panamensis	609
APREY719-18	Odontomachus panamensis	603
APREY747-18	Odontomachus panamensis	208
APREY748-18	Odontomachus panamensis	655
APREY046-18	Odontomachus panamensis	658
APREY063-18	Odontomachus panamensis	658
APREY060-18	Odontomachus panamensis	596
APREY061-18	Odontomachus panamensis	658
APREY062-18	Odontomachus panamensis	658
APREY056-18	Odontomachus panamensis	658
APREY055-18	Odontomachus panamensis	616
APREY057-18	Odontomachus panamensis	572
APREY050-18	Odontomachus panamensis	658
APREY048-18	Odontomachus panamensis	658
APREY065-18	Odontomachus panamensis	658
APREY058-18	Odontomachus panamensis	658
APREY068-18	Odontomachus panamensis	658
APREY066-18	Odontomachus panamensis	658
APREY067-18	Odontomachus panamensis	625
APREY064-18	Odontomachus panamensis	658
APREY059-18	Odontomachus panamensis	630
APREY719-18	Odontomachus panamensis	316
APREY748-18	Odontomachus panamensis	655
APREY015-18	Odontomachus ruginodes	575
APREY465-18	Odontomachus ruginodes	389
APREY469-18	Odontomachus ruginodes	258
APREY674-18	Odontomachus ruginodes	270
APREY675-18	Odontomachus ruginodes	654
APREY676-18	Odontomachus ruginodes	604
APREY686-18	Odontomachus ruginodes	407
APREY714-18	Odontomachus ruginodes	607
APREY723-18	Odontomachus ruginodes	624
APREY765-18	Odontomachus ruginodes	641
APREY770-18	Odontomachus ruginodes	552
ASLAM1230-11	Odontomachus ruginodes	614
ASLAM1995-12	Odontomachus ruginodes	658
ASNAT158-08	Odontomachus ruginodes	657
APREY015-18	Odontomachus ruginodes	155
GBMIN77062-17	Odontomachus ruginodes	648
APREY675-18	Odontomachus ruginodes	497
APREY676-18	Odontomachus ruginodes	564
APREY714-18	Odontomachus ruginodes	414
APREY765-18	Odontomachus ruginodes	543
APREY770-18	Odontomachus ruginodes	552
ASLAM500-11	Odontomachus yucatecus	658
ASLAM921-11	Odontomachus yucatecus	658
ASLAM969-11	Odontomachus yucatecus	658
ASLAM1017-11	Odontomachus yucatecus	601
ASLAM1211-11	Odontomachus yucatecus	658
ASLAM1404-11	Odontomachus yucatecus	658
ASLAM1405-11	Odontomachus yucatecus	658
ASLAM1564-11	Odontomachus yucatecus	658
ASLAM1884-12	Odontomachus yucatecus	658
ASLAM1935-12	Odontomachus yucatecus	637
ASLAM2035-12	Odontomachus yucatecus	658
ASLAM2212-12	Odontomachus yucatecus	658
ASLAM2358-12	Odontomachus yucatecus	658
PHOdo006	Odontomachus c.f. mayi	411
PHOdo001	Odontomachus mormo	639
PHOdo004	Odontomachus meinerti	633
PHOdo005	Odontomachus meinerti	640
BBHYA3788-12	Odontomachus relictus	658
BBHYA3806-12	Odontomachus clarus	658
