# Supplementary material for: Odontomachus davidsoni sp. nov. (Hymenoptera, Formicidae), a new conspicuous trap-jaw ant from Ecuador
Source: Zookeys. 2020 Jul 13;948:75–105. doi: 10.3897/zookeys.948.48701 (PMC7381719; doi:10.3897/zookeys.948.48701)
Supplement: Supplementary material 6 — NJ tree [file zookeys-948-075-s006.newick]

(((((((((((('ASLAM1675-11|Odontomachus':0.000455,'ACGAJ223-11|Odontomachus':0.001163369999999997):0.000961,'ACGAE327-10|Odontomachus':0.0016547599999999982):0.000827,('ACGAJ222-11|Odontomachus':0.000755,'ASLAM1684-11|Odontomachus':0.000840):0.002481909999999997):0.007525559999999994,'ACGAC347-10|Odontomachus':0.0066418899999999975):0.002796970000000003,'ASPAN243-10|Odontomachus':0.007647380000000002):0.0027965299999999985,('DRYLO055-15|Odontomachus':0.019794940000000004,('ASLAM646-11|Odontomachus':0.000926,('ASLAM1909-12|Odontomachus':0.000629,('ASLAM1223-11|Odontomachus':0.000474,'ASLAM1994-12|Odontomachus':0.001045329999999997):0.000891):0.000594):0.00984032):0.005240369999999994):0.000701,'DRYLO171-15|Odontomachus':0.012464889999999992):0.005974990000000013,('APREY945-18|Odontomachus (2)':0.02452902,('APREY943-18|Odontomachus':0.0066966499999999984,('APREY687-18|Odontomachus':0.00573941,(EV33Ode_consensus_sequence:0.0,'APREY735-18|Odontomachus':0.0037472600000000023):0.0059292000000000025):0.005211219999999996):0.004328470000000001):0.007179200000000011):0.00585775999999999,('BBHYA3506-12|Odontomachus':0.028980600000000002,((EV49Odop_consensus_sequence:0.0033568100000000017,PH_EV76_od_l_04:0.000361):0.027784630000000005,(PHOdo006:0.02061615,('APREY719-18|Odontomachus':0.000299,('APREY057-18|Odontomachus':0.0014659500000000006,'cvb796prey015 (5)':0.000056):0.0014320499999999972):0.01058075):0.042035100000000006):0.0020229100000000028):0.000617):0.000705,(('APREY015-18|Odontomachus':0.004656429999999996,'APREY686-18|Odontomachus':0.0):0.012403009999999999,('ASLAM1230-11|Odontomachus':0.01371804,('ASLAM1995-12|Odontomachus':0.0,('APREY675-18|Odontomachus':0.0015329300000000018,'APREY723-18|Odontomachus':0.0032747600000000016):0.000193):0.018567940000000005):0.003971429999999998):0.011452100000000007):0.003295759999999995,((((('BBHYA1594-12|Odontomachus':0.001519759999999995,'BBHYA2953-12|Odontomachus':0.001519759999999995):0.000416,'BBHYA3791-12|Odontomachus (2)':0.001228869999999993):0.001769800000000002,'BBHYA2965-12|Odontomachus (2)':0.006713900000000002):0.002985250000000002,'ASANA519-06|Odontomachus':0.01235302):0.019570079999999997,((('ACGAC895-10|Odontomachus (2)':0.007575000000000005,'ASLAM391-11|Odontomachus':0.003063300000000005):0.0016349499999999961,'ASLAM430-11|Odontomachus':0.004444080000000003):0.007096110000000003,('ASLAM2085-12|Odontomachus':0.011282599999999997,(((('ASLAM968-11|Odontomachus':0.0,'ASLAM1380-11|Odontomachus':0.0018110599999999963):0.0011750500000000039,'ASLAM1335-11|Odontomachus (2)':0.0012863200000000005):0.009192700000000005,('ASLAM775-11|Odontomachus':0.0040342700000000065,('ASLAM1535-11|Odontomachus (2)':0.000065,'ASLAM2174-12|Odontomachus':0.0014549699999999999):0.006604020000000002):0.000828):0.000415,((('ASLAM1868-12|Odontomachus':0.0012751299999999993,'ASLAM2082-12|Odontomachus':0.000245):0.0024481299999999998,'ASLAM1381-11|Odontomachus (2)':0.000591):0.004831730000000006,('GMMCD079-14|Odontomachus':0.005505759999999998,('ACGAC850-10|Odontomachus':0.0020364000000000007,('ACGAF634-11|Odontomachus (8)':0.003711930000000002,'ASLAM1970-12|Odontomachus (5)':0.000847):0.0010031100000000015):0.0013832800000000006):0.0029827500000000062):0.000740):0.0015381599999999968):0.0034759200000000073):0.005668529999999991):0.0014218200000000042):0.0017390099999999992,('BBHYA2812-12|Odontomachus':0.030906419999999997,(('ASLAM921-11|Odontomachus':0.004998820000000001,'ASLAM969-11|Odontomachus':0.001080210000000005):0.00790863,((('ASLAM500-11|Odontomachus':0.000026,'ASLAM1564-11|Odontomachus (2)':0.0014942400000000008):0.00390853,'ASLAM2212-12|Odontomachus (2)':0.01888782):0.0019649699999999964,('ASLAM2035-12|Odontomachus':0.0021518600000000054,('ASLAM1211-11|Odontomachus (2)':0.000751,'ASLAM1405-11|Odontomachus':0.000769):0.000888):0.004873939999999993):0.002539700000000006):0.014306349999999995):0.001448640000000001,(((((((('ASLAM1779-12|Odontomachus':0.0015105700000000027,'ACGAD138-10|Odontomachus (6)':0.000009):0.000005,'ACGAF296-11|Odontomachus (2)':0.0015149600000000027):0.0013188199999999983,'ACGAD153-10|Odontomachus (4)':0.000201):0.007007600000000003,PHOdo002:0.015462610000000002):0.016931629999999996,'ANTI102-15|Odontomachus (5)':0.024909259999999996):0.013932069999999998,PHOdo001:0.054775309999999994):0.0038286700000000062,(Odon_Phil_01:0.06438558,(('ASLAM1478-11|Odontomachus':0.000104,'ASLAM1431-11|Odontomachus':0.002935750000000001):0.0031768699999999983,('APREY205-18|Odontomachus':0.003110050000000003,('ASTAF3398-18|Odontomachus':0.0,'APREY766-18|Odontomachus':0.00215572):0.0028523800000000016):0.005192200000000001):0.03418747):0.0031885999999999998):0.005902629999999992,(('ANTI121-15|Odontomachus (6)':0.000229,'ANTPI619-16|Odontomachus (2)':0.0012903000000000012):0.025254320000000004,('ANTI105-15|Odontomachus (2)':0.023050140000000004,('ASLAM2132-12|Odontomachus':0.022591460000000008,(((((PHOdo004:0.0017764200000000008,PHOdo005:0.0):0.005928549999999998,'ACGAN062-08|Odontomachus':0.006709960000000001):0.003323920000000001,'ASLAM943-11|Odontomachus (4)':0.00273549):0.0015205599999999972,('ASPAN247-10|Odontomachus':0.0025154400000000007,'APREY208-18|Odontomachus (2)':0.0036195300000000027):0.0019440900000000025):0.004121970000000003,(('ACGAE617-11|Odontomachus':0.008461570000000002,'ACGAN389-09|Odontomachus (2)':0.002192920000000001):0.0011706100000000025,('ACGAN417-09|Odontomachus':0.001064820000000001,('ACGAN534-09|Odontomachus':0.000735,('ASLAM1752-12|Odontomachus':0.003819320000000001,('ACGAN349-09|Odontomachus':0.0013484299999999977,('ACGAN533-09|Odontomachus':0.0013732600000000011,('ACGAB993-09|Odontomachus':0.0019521600000000014,'ACGAN321-09|Odontomachus (4)':0.0):0.000257):0.000174):0.000929):0.000772):0.000457):0.000830):0.01102579):0.001940650000000002):0.0018527199999999952):0.0037922700000000004):0.017815039999999997):0.007186330000000005);
