# Supplementary material for: Odontomachus davidsoni sp. nov. (Hymenoptera, Formicidae), a new conspicuous trap-jaw ant from Ecuador
Source: Zookeys. 2020 Jul 13;948:75–105. doi: 10.3897/zookeys.948.48701 (PMC7381719; doi:10.3897/zookeys.948.48701)
Supplement: Supplementary material 8 — Additional 3D scans of two more paratype workers [file zookeys-948-075-s008.zip]

Archive with 7 entries (4 files):
- Supplement file S8 additional 3D scans/
- Supplement file S8 additional 3D scans/davidsoni_1_PE23.pdf
- __MACOSX/
- __MACOSX/Supplement file S8 additional 3D scans/
- __MACOSX/Supplement file S8 additional 3D scans/._davidsoni_1_PE23.pdf
- Supplement file S8 additional 3D scans/davidsoni_3_PE36.pdf
- __MACOSX/Supplement file S8 additional 3D scans/._davidsoni_3_PE36.pdf
