# Supplementary material for: Odontomachus davidsoni sp. nov. (Hymenoptera, Formicidae), a new conspicuous trap-jaw ant from Ecuador
Source: Zookeys. 2020 Jul 13;948:75–105. doi: 10.3897/zookeys.948.48701 (PMC7381719; doi:10.3897/zookeys.948.48701)
Supplement: Supplementary material 9 — Table of localities [file zookeys-948-075-s009.xlsx]

## Sheet: Odontomachus davidsoni locality
collection code	specimens	date	location	coordinates (DD)	approx. height (m)	collection info
PE23	3	2019-02-04	Canandé, Cecropia	00.5252, -79.2060	320	Cecropia tree, 3 workers collected around 9pm
n/a	0	2019-03-11	Reserva Tesoro Escondido	00.5317, -79.1488	300	single worker on leaf near big tree, escaped but clearly identified
PE25	3	2019-02-06	Canandé, fallen tree	00.5263, -79.2117	310	big fallen tree, several foragers seen
PE39	1	2019-02-21	Canandé, near large fig tree	00.5281, -79.2070	330	single worker on the ground near large fig tree at 11 am
PE36	4	2019-02-11	Canandé, nest in branch	00.5326, -79.1491	330	complete nest 18w+1q, kept in captivity and later released.
PE87	1	2019-04-13	Canandé Lodge	00.5263, -79.2129	340	single queen at light trap, 9 pm
PE24	2	2019-01-25	Canandé Lodge	00.5263, -79.2129	340	queens at light trap, 8 pm
Odon_Phil_workers	4	20. & 29.05.2018	Canandé, Cecropia	00.5252, -79.2059	320	workers foraging on Cecropia tree after dark
Odon_Phil_queen	1	2018-05-09	Canandé Lodge	00.5263, -79.2129	340	queen at light trap
QCAZI 15167	1	2006-04-14	Kumanii Lodge	00.7539, -78.9208	40	queen at light trap leg. Camacho
